# Supplementary material for: Targeting the Pentose Phosphate Pathway for SARS-CoV-2 Therapy
Source: Metabolites. 2021 Oct 13;11(10):699. doi: 10.3390/metabo11100699 (PMC8540749; doi:10.3390/metabo11100699)
Supplement: Supplementary file 1 [file metabolites-11-00699-s001.zip]

Archive with 1 entries (1 files):
- metabolites-1372053-supplementary.pdf
